# Supplementary material for: CT texture analysis in patients with locally advanced rectal cancer treated with neoadjuvant chemoradiotherapy: A potential imaging biomarker for treatment response and prognosis
Source: PLoS One. 2017 Aug 10;12(8):e0182883. doi: 10.1371/journal.pone.0182883 (PMC5552251; doi:10.1371/journal.pone.0182883)
Supplement: S1 Table — (XLSX) [file pone.0182883.s001.xlsx]

## Sheet: Sheet1
							no filter						filter value = 1.0						filter value = 1.5						filter value = 2.0						filter value = 2.5
Enroll	Gender	Age	Dworak grade	Clinical Stage	Event	Disease free interval (months)	Standard deviation	Pixel	Kurtosis	Skewness	Entropy	Uniformity	Standard deviation	Pixel	Kurtosis	Skewness	Entropy	Uniformity	Standard deviation	Pixel	Kurtosis	Skewness	Entropy	Uniformity	Standard deviation	Pixel	Kurtosis	Skewness	Entropy	Uniformity	Standard deviation	Pixel	Kurtosis	Skewness	Entropy	Uniformity
1	2	70	2	3	0	3	49.6329	1722	-0.164699	0.237544	7.53285	0.006072	49.6329	1722	-0.164699	0.237544	7.53285	0.006072	41.6813	1742	-0.675366	-0.095386	7.29912	0.007156	37.2734	1743	-0.693289	-0.22331	7.10551	0.008135	35.7736	1732	-0.764109	-0.287175	7.03183	0.00856
2	1	80	2	3	0	8	28.8952	1727	0.79271	-0.91907	6.68949	0.012154	52.8265	1700	3.68843	1.24175	7.39575	0.00761	38.8952	1718	1.13118	0.192489	7.08638	0.009744	32.1509	1723	0.497015	-0.603631	6.88513	0.01068	28.7797	1697	0.709015	-0.948118	6.64512	0.012437
3	1	65	2	3	0	11	23.4736	2283	-0.129086	-0.295515	6.53093	0.012601	36.053	2278	-0.029652	-0.075457	7.13706	0.008282	24.9161	2283	-0.014437	-0.259487	6.61321	0.011998	20.8207	2283	-0.032499	-0.42832	6.35316	0.014276	19.3132	2283	-0.012227	-0.566041	6.2178	0.015564
4	2	67	3	2	0	18	24.2829	3016	0.162668	-0.43426	6.57135	0.012199	35.4688	3002	-0.070126	-0.075036	7.13788	0.008253	25.398	3012	0.242564	-0.424697	6.63197	0.011559	22.8282	3019	0.919456	-0.808533	6.41782	0.01349	22.3451	3024	0.872091	-0.940971	6.32934	0.014584
5	1	52	1	3	0	17	24.7243	2492	1.4653	-0.562952	6.5791	0.012563	37.8788	2487	0.158569	-0.042977	7.20743	0.007948	25.6681	2490	1.33991	-0.413504	6.62756	0.012263	21.7818	2491	2.39113	-0.827428	6.35195	0.015337	20.9489	2491	2.73489	-1.07936	6.25209	0.016654
6	1	71	2	2	0	22	55.1582	494	1.11648	0.890248	7.243	0.007859	55.1582	494	1.11648	0.890248	7.243	0.007859	35.4281	492	0.847714	0.737242	6.77826	0.010815	25.6788	490	0.181089	-0.076066	6.46194	0.013811	24.4236	479	0.036275	-0.681797	6.36722	0.014405
7	2	46	3	3	0	25	26.4837	2948	0.928902	-0.758985	6.64864	0.012228	36.2707	2943	0.470245	-0.454179	7.1327	0.008585	28.3356	2948	0.892841	-0.689271	6.75679	0.011431	24.9664	2948	1.03415	-0.838056	6.54885	0.013394	23.619	2948	1.2816	-0.976139	6.43453	0.01462
8	1	64	2	3	0	29	47.9972	1872	14.3838	2.30448	7.24817	0.007975	47.9972	1872	14.3838	2.30448	7.24817	0.007975	33.2132	1886	4.39147	0.725681	6.82144	0.011433	25.7391	1880	1.99819	-0.619172	6.53656	0.014118	23.7351	1871	2.10832	-1.25378	6.32769	0.016604
9	1	59	2	3	0	32	25.2016	2383	0.052446	-0.150564	6.65013	0.011569	46.5829	2403	3.25802	1.1533	7.35926	0.007464	30.7441	2391	1.10675	0.412353	6.88276	0.010406	24.6649	2374	0.655024	-0.378857	6.58799	0.012486	24.3381	2333	1.02257	-0.749734	6.52372	0.013158
10	2	78	2	2	0	35	59.5607	1277	1.30495	0.735509	7.62743	0.005836	59.5607	1277	1.30495	0.735509	7.62743	0.005836	45.3815	1305	0.167089	0.111501	7.368	0.007284	37.1645	1311	-0.044026	-0.430798	7.07553	0.008942	33.1856	1306	-0.033903	-0.702667	6.85721	0.010239
11	1	51	2	3	0	37	20.6247	1384	0.385079	-0.420145	6.32285	0.014856	31.4876	1390	0.105823	-0.020049	6.92318	0.009789	22.448	1387	0.210429	-0.226777	6.43119	0.013919	19.4679	1384	0.711779	-0.498241	6.21532	0.016231	19.4279	1378	1.62019	-0.822274	6.17376	0.017146
12	2	66	4	3	0	39	29.7806	1316	0.010768	-0.142088	6.82813	0.010324	52.4436	1301	-0.216944	0.034297	7.59496	0.006014	31.874	1316	0.0789	-0.15448	6.91518	0.009914	22.3374	1316	0.384382	-0.229478	6.41086	0.014234	18.9732	1316	1.07662	-0.552429	6.16628	0.016969
13	2	70	2	3	0	46	31.6661	953	0.073491	-0.737755	6.7475	0.011492	36.7341	941	0.1554	-0.355501	7.02578	0.009117	34.7334	957	0.413499	-0.758346	6.87972	0.010852	33.1237	954	0.172246	-0.746775	6.77419	0.011798	32.3286	950	-0.17588	-0.662614	6.72353	0.012148
14	2	68	2	3	0	45	25.4322	1904	0.975866	-0.569563	6.59873	0.012441	44.009	1895	2.37994	0.733266	7.31051	0.007668	29.3556	1905	1.30433	-0.193217	6.77725	0.011204	24.0274	1901	1.34722	-0.863007	6.49172	0.013309	23.3542	1883	1.72535	-1.09752	6.37501	0.014421
15	1	77	2	3	0	45	24.6949	6854	0.497735	-0.132382	6.64432	0.011922	37.8701	6818	0.25921	0.220505	7.25346	0.007672	23.5177	6846	0.747607	-0.0656	6.56653	0.012834	18.8259	6847	1.30268	-0.387554	6.2192	0.016767	17.2278	6849	2.15637	-0.649555	6.0591	0.019136
16	1	61	1	3	0	46	31.0369	2941	-0.01835	-0.296517	6.93429	0.009517	57.8205	2921	3.07169	1.20325	7.66919	0.005907	41.1084	2942	0.805037	0.512273	7.29533	0.007758	32.7604	2930	0.032911	-0.136687	7.02545	0.009046	29.6593	2900	-0.034218	-0.485513	6.83556	0.010102
17	1	67	1	2	0	48	27.5622	1114	-0.214389	-0.268646	6.71625	0.010849	43.739	1110	0.994631	0.443721	7.27972	0.007514	43.739	1110	0.994631	0.443721	7.27972	0.007514	28.1383	1117	-0.260637	-0.320789	6.70183	0.011105	27.6052	1112	-0.175046	-0.481414	6.6477	0.011348
18	1	44	2	3	0	48	22.1163	4769	0.018487	0.069658	6.47888	0.013132	38.2539	4765	4.59051	1.11997	7.16674	0.008215	25.7209	4773	1.68546	0.705416	6.64432	0.012063	20.5465	4763	0.411353	0.131716	6.35984	0.014768	18.3048	4739	0.363695	-0.232031	6.19323	0.016216
19	1	61	2	3	0	49	37.1875	1964	1.49716	0.500844	7.11353	0.008719	37.1875	1964	1.49716	0.500844	7.11353	0.008719	23.6375	1968	1.73008	0.217716	6.48779	0.013304	17.3822	1968	1.60312	-0.49035	6.07835	0.017614	16.1975	1966	3.29022	-1.24531	5.87572	0.02045
20	2	67	4	3	0	54	17.7219	1832	0.553674	-0.42073	6.12475	0.017053	26.8535	1832	0.281143	-0.171407	6.71964	0.01129	19.3776	1832	0.265921	-0.352247	6.24037	0.015596	16.4472	1832	0.514975	-0.542634	5.99062	0.018195	15.1696	1832	0.922605	-0.726955	5.84118	0.020057
21	1	46	4	3	0	56	25.7031	1765	0.825772	-0.650912	6.59775	0.012537	36.0693	1767	0.84519	0.142833	7.09198	0.008908	27.1247	1767	1.14557	-0.599865	6.67291	0.012185	24.5461	1762	2.08506	-1.11797	6.45274	0.01454	24.2086	1748	2.06267	-1.23145	6.35601	0.015925
22	1	58	3	3	0	56	27.5122	717	-0.42168	-0.617934	6.54859	0.012346	42.4615	720	-0.126251	0.120098	7.17651	0.008098	38.1805	726	-0.528647	-0.170404	7.05532	0.008765	33.1123	717	-0.705221	-0.385775	6.84668	0.009813	28.9516	708	-0.676741	-0.519231	6.60359	0.011746
23	1	66	2	3	0	57	30.0725	2212	-0.180444	-0.022052	6.8864	0.009741	40.0343	2163	-0.179435	0.26168	7.26755	0.007411	28.5181	2214	-0.188696	-0.094571	6.81827	0.01025	24.9644	2216	-0.077689	-0.271947	6.60975	0.011888	24.0186	2219	0.049513	-0.422527	6.53647	0.012536
24	1	57	3	3	0	56	27.2958	5089	1.06821	-0.380261	6.76102	0.011187	41.2363	5093	1.84862	0.158943	7.32505	0.007534	26.335	5088	2.26432	-0.185755	6.66544	0.012424	21.8347	5092	3.01443	-0.957277	6.34837	0.015792	21.8071	5091	4.08549	-1.23983	6.25782	0.017553
25	1	52	3	3	0	59	27.9644	1800	0.846647	-0.79425	6.70182	0.011434	42.1109	1818	0.59782	0.222898	7.31372	0.007485	31.9987	1813	0.578584	-0.355435	6.91863	0.009934	28.0763	1796	1.07553	-0.858258	6.69797	0.011393	28.0136	1761	1.08403	-0.999383	6.62747	0.012315
26	1	56	2	3	0	60	23.1924	850	0.084847	-0.638099	6.38448	0.01388	53.24	833	3.81177	1.50258	7.21213	0.008366	33.6254	852	0.850645	0.513136	6.8353	0.010966	27.5864	849	0.422092	-0.517838	6.60937	0.01256	27.1482	842	0.956146	-0.984581	6.50433	0.013538
27	1	36	1	3	0	60	34.7191	1524	-0.054986	-0.449997	7.01519	0.009144	65.4768	1522	2.98823	1.30103	7.68537	0.005944	46.1055	1538	1.11327	0.352647	7.32281	0.00806	38.1686	1540	0.220233	-0.606681	7.04372	0.009972	35.352	1516	-0.12411	-0.863758	6.84913	0.011012
28	1	52	1	3	0	61	24.6123	942	1.23783	-0.85747	6.47081	0.013638	75.4273	961	2.76069	1.67176	7.48542	0.007323	42.4541	951	1.09506	0.795966	7.03258	0.010158	28.7937	923	1.13366	-0.779353	6.6257	0.012958	27.5287	882	1.97356	-1.45288	6.31745	0.016667
29	2	77	2	2	0	62	30.8146	2062	-0.174692	-0.297079	6.91562	0.009511	44.4315	2026	-0.315101	0.067063	7.3974	0.006739	31.664	2061	-0.012855	-0.321747	6.94697	0.009547	27.9458	2074	0.277808	-0.548769	6.73045	0.011179	27.0194	2072	0.16744	-0.608258	6.67318	0.011487
30	1	63	2	2	0	79	58.1639	947	3.84036	1.27724	7.48432	0.006698	58.1639	947	3.84036	1.27724	7.48432	0.006698	43.1746	948	0.509285	0.142124	7.21431	0.008145	37.2519	939	-0.310708	-0.610076	6.95626	0.009748	33.3952	889	-0.41156	-0.709469	6.76169	0.010779
31	1	85	4	2	0	69	23.9635	2694	0.611787	-0.610584	6.52949	0.012513	23.9635	2694	0.611787	-0.610584	6.52949	0.012513	23.9635	2694	0.611787	-0.610584	6.52949	0.012513	23.9635	2694	0.611787	-0.610584	6.52949	0.012513	23.9635	2694	0.611787	-0.610584	6.52949	0.012513
32	1	47	2	3	0	67	44.3394	2116	3.84213	1.20607	7.29041	0.007667	44.3394	2116	3.84213	1.20607	7.29041	0.007667	28.3292	2096	1.74322	0.428441	6.73737	0.011459	22.163	2059	1.34922	-0.718604	6.38983	0.014503	21.5535	2007	1.54389	-1.14187	6.2456	0.016022
33	1	41	2	3	0	67	27.1397	3983	-0.329382	-0.086593	6.76985	0.010435	42.4551	3888	1.98674	0.824375	7.31504	0.007205	31.8372	3985	1.2215	0.504754	6.96312	0.009313	26.2085	4004	0.056739	-0.009179	6.71207	0.010992	23.8284	3985	-0.356018	-0.366164	6.54825	0.012199
34	2	69	3	3	0	67	30.2725	3771	0.6981	-0.550614	6.88949	0.010133	44.1071	3754	0.05191	-0.151677	7.45193	0.006717	31.7584	3771	0.660941	-0.518644	6.94159	0.009764	26.9987	3772	0.983007	-0.746808	6.6828	0.01188	25.312	3772	1.03529	-0.881295	6.57118	0.01285
35	1	55	2	3	0	68	28.3892	1639	0.525566	-0.764955	6.71169	0.011511	38.7879	1638	0.227718	0.106118	7.21101	0.007976	31.534	1649	0.710815	-0.319312	6.86276	0.010428	29.623	1646	0.989906	-0.483496	6.70886	0.012015	29.1271	1636	0.567497	-0.702896	6.67187	0.012431
36	1	41	2	3	0	68	23.7313	3308	1.32696	-0.751716	6.50379	0.013612	41.7599	3309	3.4489	1.11343	7.20749	0.008655	28.2131	3313	2.05238	0.33023	6.68905	0.012868	22.9015	3297	2.1885	-0.787298	6.39712	0.015665	22.9295	3262	2.86162	-1.35286	6.31181	0.01653
37	1	67	4	2	0	69	18.8488	482	0.443019	-0.306521	6.08016	0.017338	38.1438	481	4.16185	0.965025	6.85179	0.010136	25.7033	482	2.88491	0.907399	6.36071	0.015074	18.6636	482	0.855537	0.293409	6.03757	0.019266	15.7525	481	2.56428	-0.888692	5.76492	0.022783
38	2	38	3	2	0	69	22.8053	953	0.96465	-0.482778	6.40871	0.014238	42.442	930	1.41776	0.625777	7.16293	0.008209	27.9494	953	1.36905	0.231968	6.62519	0.012373	19.5852	954	1.77385	-0.427814	6.17117	0.017134	16.9313	948	4.08812	-1.05232	5.85854	0.021484
39	1	69	4	3	0	68	25.9799	1285	-0.03349	-0.468764	6.61058	0.011942	49.2308	1287	6.69427	1.88489	7.14392	0.008993	31.0582	1287	1.28638	0.274184	6.81621	0.011008	26.9577	1275	0.066345	-0.683478	6.61948	0.011902	27.1412	1246	-0.200455	-0.688988	6.52649	0.012891
40	1	56	1	3	0	68	25.9321	2082	0.035518	-0.345096	6.66986	0.011579	43.8846	2067	2.20802	0.883698	7.29465	0.007596	33.3517	2088	1.52015	0.497508	6.95103	0.010005	27.4899	2084	0.514729	-0.243339	6.71896	0.011552	25.0689	2066	0.343528	-0.549932	6.58167	0.012424
41	2	38	2	3	0	69	26.3564	1181	0.458467	-0.548118	6.60895	0.012381	39.5166	1156	-0.072183	-0.085396	7.18149	0.008022	29.2253	1179	0.241671	-0.575624	6.77471	0.010846	23.6615	1183	0.323711	-0.685936	6.45574	0.013266	20.5258	1184	0.68556	-0.788702	6.24025	0.01527
42	1	77	2	3	0	70	22.5556	460	0.869549	-0.647482	6.23714	0.016257	56.8423	460	0.628233	0.615818	7.30084	0.007665	39.8309	460	-0.178045	0.028061	7.04059	0.008866	29.2235	457	0.024882	-0.406255	6.59774	0.012253	24.5722	437	0.389112	-0.784597	6.33791	0.014405
43	1	54	2	3	0	71	41.1454	1806	-0.095539	-0.2381	7.30384	0.007382	41.1454	1806	-0.095539	-0.2381	7.30384	0.007382	32.1041	1827	0.451113	-0.752539	6.87029	0.010101	28.7295	1827	0.693625	-0.896194	6.68421	0.011468	27.6201	1827	0.737373	-0.937848	6.59713	0.01231
44	2	46	3	3	0	70	26.7455	3701	0.375987	-0.62437	6.69539	0.011359	35.9777	3683	-0.017026	-0.200641	7.16194	0.008148	28.5535	3712	0.481967	-0.657647	6.7879	0.010695	25.5277	3703	0.441929	-0.761811	6.6021	0.012036	24.6222	3693	0.48167	-0.802235	6.53314	0.012623
45	2	52	4	3	0	74	25.338	3043	0.477876	-0.324534	6.64798	0.01182	41.2998	3043	0.190528	-0.144797	7.3315	0.00728	24.8256	3042	0.546965	-0.357777	6.62223	0.011954	19.4375	3043	1.27102	-0.683116	6.23994	0.015712	17.964	3043	1.69115	-0.908173	6.09321	0.017535
46	1	50	3	3	0	70	32.9097	1348	-0.334513	-0.214862	6.96411	0.009042	47.3393	1332	2.51043	0.735047	7.3767	0.007048	37.4142	1347	0.457049	0.133621	7.109	0.008542	32.246	1346	-0.368356	-0.140557	6.94304	0.009275	30.1996	1346	-0.559665	-0.294633	6.81678	0.009966
47	2	48	4	3	0	72	23.1725	1319	0.245894	-0.488053	6.45756	0.013417	38.5898	1352	1.91798	0.832334	7.1147	0.008534	27.0724	1348	0.699913	0.160488	6.68659	0.011753	22.8116	1319	0.503512	-0.3309	6.44743	0.013973	21.2541	1282	0.751195	-0.640028	6.3064	0.01541
48	2	63	1	3	0	72	28.1519	2487	1.96642	-0.906973	6.69591	0.011775	51.563	2546	2.13918	0.796309	7.53551	0.006654	33.9681	2506	1.29519	-0.099901	7.00687	0.009813	27.8358	2460	2.30728	-0.957162	6.66858	0.012371	27.4141	2421	2.64353	-1.33085	6.56288	0.013277
49	2	71	4	1	0	73	20.8975	793	4.04175	-1.29885	6.14316	0.017468	47.0266	795	5.28216	2.01928	6.92888	0.010229	32.9704	795	1.80115	1.2797	6.60786	0.012954	25.2546	792	3.40376	-0.767156	6.39094	0.01468	26.5067	782	2.59239	-1.39699	6.38352	0.014652
50	1	60	4	3	0	74	25.3358	1042	1.13556	-0.80434	6.53115	0.013012	38.8188	1042	1.42751	0.257545	7.09342	0.00858	29.502	1046	1.5865	-0.547496	6.6926	0.012183	24.7184	1041	1.69249	-1.08472	6.40562	0.014671	24.9946	1038	1.38383	-1.23216	6.31606	0.015756
51	2	60	3	3	0	75	27.5685	1228	1.74001	-0.93071	6.62512	0.012336	45.7309	1258	4.03576	1.35619	7.13923	0.008929	29.846	1241	2.18105	0.297189	6.70466	0.01189	26.0929	1217	3.22613	-1.09309	6.48705	0.013554	26.7951	1185	3.05395	-1.4089	6.42061	0.014016
52	1	78	2	3	0	75	31.8919	1592	1.07676	-0.787676	6.78557	0.011521	42.6879	1575	1.58676	0.287163	7.26069	0.007983	36.8454	1594	1.50417	-0.368631	7.00969	0.0098	33.6406	1594	1.14529	-0.790343	6.81937	0.011291	32.6683	1593	0.531854	-0.910676	6.76084	0.011663
53	1	56	2	3	0	77	25.0192	1018	-0.188055	-0.565958	6.49912	0.012992	47.9076	1029	2.35016	1.25265	7.21463	0.008208	32.1573	1024	1.02083	0.359297	6.80531	0.011467	27.6091	1006	0.840485	-0.564998	6.65048	0.012049	26.3627	972	0.357564	-0.787359	6.52867	0.01311
54	1	58	2	3	0	78	21.7997	2322	0.49986	-0.479045	6.42018	0.013731	36.6195	2318	2.22582	0.624041	7.10524	0.0087	25.6288	2321	2.76558	0.539397	6.56872	0.013182	20.5214	2321	1.62023	-0.406	6.29522	0.015818	19.0883	2313	2.1647	-1.05291	6.13014	0.017119
55	1	50	3	3	0	79	30.1338	1895	0.699956	-0.964342	6.74469	0.011488	46.3605	1878	2.12845	0.475605	7.36622	0.007514	35.2868	1893	1.30468	-0.579814	6.97041	0.010397	31.4093	1896	1.20694	-1.14477	6.71181	0.012506	31.0624	1884	0.895875	-1.18785	6.61745	0.013143
56	2	72	2	2	0	81	56.2028	603	2.74796	1.45775	7.24615	0.008127	56.2028	603	2.74796	1.45775	7.24615	0.008127	39.2835	603	1.67944	0.835588	6.87076	0.011378	29.1226	590	1.2697	-0.071991	6.579	0.013416	26.3416	569	0.88624	-0.915576	6.36838	0.015379
57	1	63	2	2	0	83	55.5397	926	0.492435	0.479288	7.5501	0.006186	55.5397	926	0.492435	0.479288	7.5501	0.006186	40.6698	952	0.435416	0.248918	7.16418	0.008485	31.8268	954	0.041871	-0.194988	6.87649	0.00999	29.0898	952	0.212099	-0.514232	6.69193	0.011539
58	1	62	2	3	0	81	34.7218	911	-0.11224	-0.087818	6.97578	0.009467	58.6457	880	3.7016	1.27959	7.48668	0.006588	44.8426	904	1.66764	0.673881	7.18881	0.008106	37.5594	914	0.361956	0.03853	7.02722	0.009131	33.2024	909	-0.284385	-0.367112	6.85453	0.010286
59	2	63	4	3	0	84	22.9921	1243	0.008324	-0.188134	6.46568	0.013191	34.6906	1244	1.09864	0.438854	6.99924	0.009202	24.5243	1247	0.466098	-0.156127	6.55231	0.012713	21.0877	1244	0.564503	-0.591413	6.30788	0.014811	20.9342	1233	0.903515	-0.839217	6.25364	0.015975
60	2	59	1	3	0	83	28.8132	748	0.079855	-0.257332	6.70678	0.011474	52.6628	742	1.00298	0.698269	7.3611	0.007334	39.6521	748	0.117825	0.144513	7.0928	0.008904	33.1483	749	0.124235	-0.244542	6.88953	0.010112	29.4477	739	0.004269	-0.285694	6.68872	0.011596
61	2	53	2	3	0	83	51.3042	534	1.97822	0.969388	7.23301	0.007897	51.3042	534	1.97822	0.969388	7.23301	0.007897	37.6843	533	0.693069	0.445322	6.90676	0.009853	32.3468	532	1.25888	-0.472737	6.70724	0.011752	28.9595	524	1.66175	-0.98324	6.49661	0.013898
62	1	75	3	3	0	85	23.0213	3088	2.55708	-1.17107	6.38948	0.014822	33.2292	3071	0.580002	-0.400361	7.00735	0.009431	24.5954	3081	2.07635	-1.05701	6.50945	0.013527	21.6641	3090	3.83054	-1.55966	6.22217	0.016724	20.375	3091	3.71605	-1.61518	6.09506	0.018336
63	1	49	4	3	0	87	29.3638	1857	0.030617	-0.345023	6.83652	0.010196	45.1897	1847	-0.253681	-0.033097	7.42009	0.006741	30.6954	1857	0.240804	-0.601166	6.85516	0.010212	24.8678	1857	0.462347	-0.797808	6.51662	0.012864	22.1512	1857	0.976238	-0.919292	6.33633	0.014399
64	2	69	1	3	0	88	27.1294	6804	-0.265422	0.106983	6.78228	0.010471	36.8637	6734	0.266381	0.314345	7.19804	0.007757	29.1198	6804	-0.233207	0.117121	6.88398	0.009701	25.6658	6811	-0.247758	0.095353	6.69929	0.011092	24.2576	6779	-0.198101	0.165908	6.60632	0.012006
65	1	72	4	2	0	89	22.8059	1086	0.98458	-0.204133	6.41558	0.013956	22.8059	1086	0.98458	-0.204133	6.41558	0.013956	24.9271	1089	2.37088	0.919259	6.4777	0.013418	20.2582	1087	1.77387	-0.401397	6.21593	0.016272	19.9761	1073	3.63327	-1.24864	6.11441	0.017105
66	2	64	2	1	0	91	19.7041	490	0.415188	-0.28153	6.17581	0.015668	33.589	490	-0.018237	0.100183	6.82345	0.010237	23.3947	490	0.409696	0.234993	6.36008	0.014069	19.07	490	0.41218	0.145193	6.1116	0.016793	18.4089	490	1.34092	-0.607893	6.0032	0.018351
67	1	41	2	3	0	91	45.6733	2691	1.55732	0.582991	7.41117	0.007105	45.6733	2691	1.55732	0.582991	7.41117	0.007105	31.7623	2698	0.673002	-0.155118	6.95482	0.009845	27.7299	2681	1.02786	-0.857199	6.697	0.011807	27.2595	2628	0.891539	-0.986766	6.61393	0.012635
68	1	52	2	3	0	93	48.1068	1385	2.62423	0.950445	7.36862	0.007297	48.1068	1385	2.62423	0.950445	7.36862	0.007297	37.1142	1397	1.2651	0.460857	7.09716	0.008634	31.5483	1388	0.161633	-0.147462	6.91775	0.009698	29.6647	1369	-0.052481	-0.515325	6.79113	0.010396
69	2	65	3	3	0	93	26.9681	786	0.090021	-0.478009	6.60255	0.012124	69.4138	800	1.19863	1.01462	7.66223	0.005947	45.2306	792	0.192373	0.357393	7.23655	0.007694	34.8207	772	-0.343003	-0.356145	6.93443	0.009275	29.2647	729	-0.200653	-0.442195	6.70621	0.010814
70	1	71	3	3	0	95	26.4449	801	1.05524	-0.976583	6.48479	0.013954	48.5509	804	2.77479	0.93581	7.21287	0.008348	37.0643	805	1.1356	0.078829	6.93974	0.010662	29.974	801	0.989841	-0.850076	6.59944	0.013268	29.2128	793	0.743413	-1.07523	6.53299	0.013652
71	1	59	3	3	0	102	24.5538	2718	0.303382	-0.22824	6.61215	0.012012	49.6655	2720	3.75712	1.27532	7.44243	0.007023	33.0599	2724	1.15214	0.575889	6.96734	0.009758	25.2697	2706	0.645533	-0.284757	6.63071	0.012079	22.4244	2642	1.00762	-0.81259	6.39854	0.01402
72	1	48	1	3	0	103	21.6144	8065	0.453922	-0.225456	6.45355	0.013579	36.4519	8027	0.342889	0.172549	7.19745	0.008005	23.7557	8062	0.760716	-0.064916	6.58557	0.012557	18.474	8065	0.986888	-0.389218	6.2085	0.016468	16.0902	8068	1.27849	-0.696014	5.9836	0.019442
73	2	48	4	3	0	108	24.0283	610	0.450221	-0.416427	6.43637	0.013281	35.5107	609	0.041282	0.175977	6.94942	0.009375	24.0783	609	0.498364	-0.293873	6.43041	0.013317	22.0163	611	2.60953	-1.18666	6.19383	0.016117	21.666	612	2.7323	-1.40617	6.1105	0.017435
74	1	57	1	3	1	1	35.4613	7257	-0.305394	0.152438	7.15891	0.007954	50.8827	6876	-0.096694	0.405057	7.62282	0.005669	36.6058	7256	-0.323482	0.201555	7.20123	0.007691	30.0302	7277	-0.598159	0.206504	6.9044	0.009225	26.8899	7277	-0.768442	0.197788	6.72565	0.010238
75	2	35	1	3	1	4	21.2457	259	2.39268	-0.979341	5.99207	0.018977	36.3522	259	0.558608	-0.270658	6.51592	0.013581	24.6608	259	1.73703	-0.888037	6.14331	0.01695	20.3309	259	4.86623	-1.70998	5.7904	0.02166	18.9706	259	5.7317	-1.92616	5.68646	0.02327
76	2	64	2	3	1	4	28.5258	2197	-0.075381	-0.112959	6.79637	0.010468	39.43	2200	1.94416	0.612892	7.19933	0.007979	32.1019	2202	0.644338	0.365832	6.94472	0.009491	28.8828	2197	0.043605	0.152928	6.82713	0.010262	28.303	2193	0.198959	-0.147558	6.79781	0.010482
77	1	77	2	3	1	5	27.2537	3186	0.707966	-0.515741	6.72829	0.011401	38.9681	3166	0.226916	-0.114522	7.25664	0.007704	29.081	3182	0.891825	-0.388987	6.8195	0.010847	25.7953	3186	1.25849	-0.607997	6.60474	0.013048	24.3878	3186	1.28803	-0.7495	6.4825	0.014502
78	2	57	2	3	1	5	34.853	1596	0.58818	-0.480808	7.03606	0.00888	54.7126	1591	-0.248	-0.063898	7.67994	0.00569	34.9382	1595	1.05279	-0.529027	7.03365	0.009073	29.3762	1600	2.48428	-1.09411	6.70496	0.011354	26.6366	1600	2.06565	-1.18868	6.53543	0.012971
79	1	45	2	3	1	9	42.8193	1583	-0.142377	-0.069566	7.33282	0.00721	42.8193	1583	-0.142377	-0.069566	7.33282	0.00721	31.7259	1610	0.072733	-0.59991	6.88303	0.009957	28.1073	1620	0.314766	-0.828778	6.64565	0.011816	26.5966	1623	0.162623	-0.823777	6.541	0.012707
80	2	60	2	3	1	9	37.4353	784	-0.683364	0.210578	7.023	0.008587	62.9219	796	2.18354	1.29508	7.49429	0.006578	49.1146	806	0.271294	0.706757	7.33444	0.007065	40.9359	798	-0.797782	0.171713	7.15195	0.007754	36.8641	773	-1.01604	0.056186	6.95933	0.008795
81	1	74	1	3	1	9	24.9692	3526	1.24377	-0.92738	6.54792	0.01305	33.2921	3506	0.300235	-0.237395	7.03243	0.009084	25.6987	3519	1.16295	-0.840096	6.6026	0.012556	23.8154	3531	1.78551	-1.22124	6.39822	0.014839	23.0889	3533	1.65125	-1.2947	6.27811	0.016428
82	1	82	2	3	1	10	46.1653	2536	3.31155	1.16125	7.34593	0.007345	46.1653	2536	3.31155	1.16125	7.34593	0.007345	31.551	2556	1.23414	0.337838	6.90017	0.01039	24.9433	2529	0.619936	-0.443152	6.57728	0.013097	23.4371	2499	0.573061	-0.822537	6.43738	0.014042
83	1	70	1	3	1	16	23.4612	1430	1.08613	-0.310232	6.46209	0.013875	39.6822	1421	0.411686	0.439053	7.18423	0.008228	27.2562	1431	0.858068	0.426198	6.64607	0.012345	21.5025	1432	1.22401	-0.151816	6.3532	0.015165	20.4951	1432	2.40055	-1.0116	6.22686	0.016451
84	1	80	1	3	1	16	30.6999	978	0.318321	-0.507998	6.804	0.010886	40.2238	963	-0.181462	0.020799	7.21149	0.007881	33.4446	974	0.173932	-0.394541	6.90192	0.009911	30.2374	976	0.343692	-0.576702	6.76733	0.011136	28.4582	975	0.205151	-0.605863	6.70686	0.011349
85	2	59	2	3	1	17	45.0034	2092	3.71112	1.31841	7.25138	0.008111	45.0034	2092	3.71112	1.31841	7.25138	0.008111	31.9521	2098	1.7265	0.713133	6.88548	0.010388	25.2888	2084	0.322273	-0.037687	6.64544	0.011819	22.8959	2055	0.422614	-0.43182	6.47087	0.013215
86	2	55	2	3	1	18	31.8756	1983	0.293448	-0.725876	6.88051	0.010035	43.7695	1960	0.65052	0.088554	7.37464	0.007062	35.6903	1976	0.187585	-0.469944	7.0785	0.008937	32.0095	1982	0.346325	-0.75633	6.86243	0.010394	30.5493	1984	0.537189	-0.92831	6.74479	0.011415
87	1	73	2	3	1	19	24.7812	1302	0.726265	0.040061	6.58389	0.012584	49.4425	1294	4.01615	1.38079	7.36201	0.007361	33.6052	1305	2.50538	0.952948	6.85903	0.010785	24.1255	1299	0.954263	0.191097	6.51491	0.013326	20.0362	1293	1.23139	-0.654732	6.20315	0.017118
88	2	49	2	3	1	28	23.8301	2637	0.210495	-0.159949	6.56676	0.012294	37.3107	2629	0.050378	0.148027	7.19147	0.008018	24.3214	2636	0.279238	-0.010735	6.5975	0.012022	20.2649	2638	0.532029	-0.346221	6.31869	0.014326	18.767	2638	1.1603	-0.620139	6.18385	0.015633
89	1	64	1	2	1	35	29.7325	1508	0.280969	-0.385909	6.81787	0.01052	49.128	1497	0.099806	0.163278	7.50363	0.006415	28.1142	1511	0.521056	-0.399705	6.73093	0.011222	22.5085	1503	2.03663	-1.13834	6.32388	0.015303	21.8179	1495	2.5391	-1.41355	6.17951	0.016922
90	2	68	2	3	1	43	31.1404	1295	-0.423834	-0.17523	6.87101	0.009584	49.6	1289	1.40748	0.669324	7.46539	0.00659	39.4079	1295	0.607519	0.453134	7.15507	0.008076	33.5847	1297	-0.519058	0.047701	6.97994	0.009067	30.6307	1292	-0.505504	-0.083571	6.81683	0.010212
91	1	73	3	3	1	52	25.8125	2305	0.59095	-0.490892	6.65655	0.011689	39.4567	2295	1.68733	0.478027	7.22332	0.00792	28.274	2308	1.12151	-0.130865	6.76074	0.011141	23.9506	2303	1.13003	-0.747665	6.50302	0.013349	23.2696	2286	1.14178	-0.933144	6.42177	0.013764
92	2	56	3	2	1	74	31.8067	3345	1.56375	-0.148697	6.91347	0.009952	57.1783	3316	5.28731	1.5257	7.58807	0.006543	43.8834	3348	3.32241	0.86382	7.28977	0.008267	36.5264	3337	1.97959	0.208956	7.07108	0.009637	33.2851	3298	0.662571	-0.376088	6.96173	0.010227
93	1	66	2	3	1	77	26.956	1988	-0.022247	-0.296998	6.72881	0.010958	45.483	1976	0.98099	0.502963	7.4033	0.00692	34.2485	1987	0.70638	0.374929	7.00605	0.009668	28.7572	1988	0.302325	-0.003619	6.8039	0.010904	25.8031	1984	0.197103	-0.475682	6.63391	0.011865
94	1	70	1	3	1	7	28.5766	3549	0.311056	-0.346747	6.83383	0.010382	42.0297	3524	-0.213183	0.02975	7.38669	0.006874	26.9359	3546	0.780475	-0.568266	6.71778	0.011354	22.5727	3558	1.67499	-1.00714	6.40062	0.014381	20.8441	3563	1.7963	-1.14596	6.23559	0.016428
95	2	77	3	3	1	10	34.1266	1608	0.048786	-0.623019	6.99415	0.009253	53.6166	1610	2.0213	0.759494	7.54335	0.006386	40.0536	1611	0.280517	-0.258361	7.20497	0.008187	35.2931	1599	0.097298	-0.633213	6.98104	0.009529	33.7328	1580	-0.180281	-0.663405	6.90953	0.009641
